# Supplementary material for: Evaluation of the effects of the green nanoparticles zinc oxide on monosodium glutamate-induced toxicity in the brain of rats
Source: PeerJ. 2019 Sep 23;7:e7460. doi: 10.7717/peerj.7460 (PMC6768055; doi:10.7717/peerj.7460)
Supplement: Supplemental Information 1 [file peerj-07-7460-s001.xls]

## Sheet: ورقة1
					Brain
	Control	MSG-LD	MSG-HD	ZnO NPs/GTE	MSG-LD + ZnO NPs/GTE	MSG-HD + ZnO NPs/GTE
Myeloperoxidase (MPO) (nmol/min/mL)	29.25	28.58	40.25	44.58	30.52	34.25
	27.25	29.63	41.25	41.25	23.52	35.69
	25.36	26.24	38.25	34.25	35.69	30.25
	24.36	28.58	33.69	39.25	28.58	27.59
	26.58	25.36	30.82	33.28	31.69	32.25
	26.56	27.678	36.852	38.522	30	32.006
	1.87033	1.79433	4.45046	4.75394	4.4584	3.21137
	2.23607	2.23607	2.23607	2.23607	2.23607	2.23607
	0.836439	0.802449	1.99031	2.12603	1.99386	1.43617
		0.162742	0.00192346	0.00119614	0.217467	0.0202906
	Control	MSG-LD	MSG-HD	ZnO NPs/GTE	MSG-LD + ZnO NPs/GTE	MSG-HD + ZnO NPs/GTE
Xanthine oxidase (XO) (U/g)	17.52	16.25	29.65	35.26	20.15	29.58
	16.52	15.85	28.25	37.58	22.58	27.25
	14.25	17.59	33.25	33.52	23.65	27.58
	18.95	14.66	35.69	30.25	25.87	26.58
	15.65	16.57	31.25	39.58	28.95	25.69
	16.578	16.184	31.618	35.238	24.24	27.336
	1.78871	1.06821	2.94094	3.61144	3.34189	1.4477
	2.23607	2.23607	2.23607	2.23607	2.23607	2.23607
	0.799934	0.47772	1.31523	1.61509	1.49454	0.64743
		0.384962	0.000203494	0.000450121	0.0037121	0.0308839
	Control	MSG-LD	MSG-HD	ZnO NPs/GTE	MSG-LD + ZnO NPs/GTE	MSG-HD + ZnONPs/GTE
Thiol level (U/g)	14.25	8.58	5.25	6.25	11.25	12.28
	13.25	9.65	9.65	4.25	10.75	14.36
	10.25	11.25	7.58	3.25	9.95	6.58
	9.58	16.87	4.25	3.58	18.47	11.86
	8.25	12.65	4.36	9.26	10.66	5.58
	11.116	11.8	6.218	5.318	12.216	10.132
	2.53471	3.22958	2.33965	2.49228	3.52671	3.83449
	2.23607	2.23607	2.23607	2.23607	2.23607	2.23607
	1.13356	1.44431	1.04632	1.11458	1.57719	1.71484
		0.395366	0.005803	0.0154169	0.331493	0.0391928
			Antioxidant enzymes in Brain
	Control	MSG-LD	MSG-HD	ZnO NPs/GTE	MSG-LD + ZnO NPs/GTE	MSG-HD + ZnONPs/GTE
	25.25	23.58	11.53	8.25	12.65	18.25
SOD (nmol/g)	24.25	26.58	10.25	9.56	18.45	16.35
	23.64	24.68	12.36	7.58	20.25	19.87
	28.66	28.58	12.25	11.36	18.39	14.35
	27.66	26.98	10.36	11.68	17.69	15.68
	25.892	26.08	11.35	9.686	17.486	16.9
	2.17758	1.96977	1.00655	1.82288	2.86421	2.17582
	2.23607	2.23607	2.23607	2.23607	2.23607	2.23607
	0.973845	0.880909	0.450144	0.815215	1.28091	0.973057
		0.39973	8.3457e-05	1.90597e-06	0.000832255	0.00201583
CAT (U/g)	6.25	6.35	2.58	1.65	4.25	3.25
	5.58	6.78	2.65	1.87	3.65	3.58
	6.01	5.25	3.59	1.02	4.58	4.25
	6.32	5.32	2.47	1.11	3.77	3.1
	5.78	7.24	2.15	2.98	3.98	3.65
	5.988	6.188	2.688	1.726	4.046	3.566
	0.311881	0.882706	0.53937	0.786912	0.37554	0.445006
	2.23607	2.23607	2.23607	2.23607	2.23607	2.23607
	0.139478	0.394758	0.241214	0.351918	0.167946	0.199013
		0.354241	0.000128918	0.000336025	0.00585667	0.00297449
GSH (mol/g)	17.36	16.35	10.23	8.25	12.36	12.25
	16.52	14.58	9.25	9.32	13.58	13.54
	15.68	15.65	8.58	8.57	12.63	13.24
	14.36	17.68	8.25	10.25	14.95	14.56
	15.32	16.57	11.36	12.59	13.25	11.69
	15.848	16.166	9.534	9.796	13.354	13.056
	1.14661	1.14792	1.27064	1.74157	1.01505	1.12313
	2.23607	2.23607	2.23607	2.23607	2.23607	2.23607
	0.512781	0.513367	0.568248	0.778856	0.453945	0.502281
		0.37328	0.000267992	0.00315251	0.0024391	0.0142806
GPx (mol/g)	24.25	22.35	14.25	12.25	14.25	15.26
	23.65	24.25	12.36	11.25	19.25	16.35
	20.32	29.68	13.58	10.68	18.25	17.25
	19.58	24.36	12.25	14.25	17.25	14.36
	16.25	20.21	14.25	13.25	19.25	15.68
	20.81	24.17	13.338	12.336	17.65	15.78
	3.25752	3.51414	0.982634	1.45154	2.07364	1.09346
	2.23607	2.23607	2.23607	2.23607	2.23607	2.23607
	1.45681	1.57157	0.439447	0.64915	0.927362	0.489009
		0.0774368	0.00480236	0.00516775	0.00989776	0.00741645
				Parameters related to the brain
BDNF (pg/mg tissue) Brain derived	57.56	55.25	30.25	22.36	41.25	42.36
neuroatrophic factor	52.25	60.25	32.25	24.25	47.25	41.25
	51.36	58.69	34.25	23.36	48.36	42.36
	54.25	57.65	33.65	20.14	40.36	44.59
	60.25	55.69	30.95	21.35	44.65	40.26
	55.134	57.506	32.27	22.292	44.374	42.164
	3.72159	2.08204	1.70646	1.61999	3.53933	1.61423
	2.23607	2.23607	2.23607	2.23607	2.23607	2.23607
	1.66435	0.931115	0.763151	0.724482	1.58283	0.721904
		0.200165	0.000297203	5.16442e-05	0.000218402	8.06235e-05
COX-2 (ng/mg tissue)	0.75	0.68	1.98	2.32	0.95	0.85
	0.77	0.78	1.33	2.22	0.87	0.75
	0.65	0.77	1.2	1.89	0.69	1.34
	0.71	0.76	1.56	2.35	0.78	1.02
	0.79	0.82	1.69	2.56	0.88	0.67
	0.734	0.762	1.552	2.268	0.834	0.926
	0.0554977	0.0511859	0.306382	0.244888	0.100648	0.265763
	2.23607	2.23607	2.23607	2.23607	2.23607	2.23607
	0.0248193	0.022891	0.137018	0.109517	0.0450111	0.118853
		0.206839	0.00143769	3.46261e-05	0.138357	0.0246092
PGE2 (pg/mg tissue)	14.25	12.25	22.35	30.25	18.65	19.58
	13.25	13.58	23.65	29.68	19.52	17.25
	14.36	11.36	24.58	27.59	18.69	20.36
	12.36	12.68	23.58	30.56	10.25	17.86
	11.25	14.68	24.68	27.54	16.28	15.68
	13.094	12.91	23.768	29.124	16.678	18.146
	1.31363	1.27208	0.942215	1.45785	3.79116	1.86574
	2.23607	2.23607	2.23607	2.23607	2.23607	2.23607
	0.587474	0.568894	0.421372	0.651971	1.69546	0.834384
		0.438395	0.000121261	1.8241e-05	0.0547316	0.00295238
			Brain neurotransmitters and monamines
Dopamine (DA) (μg/mL)	1.99	1.85	0.87	0.52	1.24	1.03
	1.58	1.75	0.45	0.64	1.36	1.17
	1.09	1.96	0.98	0.36	1.68	0.98
	1.58	2.01	0.44	0.59	1.14	1.06
	1.78	1.02	1.02	0.68	1.32	1.33
	1.604	1.718	0.752	0.558	1.348	1.114
	0.333662	0.402952	0.285605	0.125778	0.203765	0.139392
	2.23607	2.23607	2.23607	2.23607	2.23607	2.23607
	0.149218	0.180205	0.127726	0.0562494	0.0911263	0.0623378
		0.349426	0.00640372	0.000505725	0.065735	0.0280758
Serotonin (5-HT) (μg/mL)	0.66	0.71	0.47	0.35	0.68	0.56
	0.6	0.98	0.32	0.28	0.45	0.62
	0.57	0.87	0.46	0.33	0.53	0.34
	0.69	0.68	0.41	0.39	0.65	0.78
	0.78	0.99	0.53	0.48	0.69	0.68
	0.66	0.846	0.438	0.366	0.6	0.596
	0.0821584	0.146048	0.0785493	0.0750333	0.105357	0.16456
	2.23607	2.23607	2.23607	2.23607	2.23607	2.23607
	0.0367423	0.0653146	0.0351283	0.0335559	0.0471169	0.0735935
		0.0323415	0.0011964	1.51952e-05	0.0315581	0.0696013
Epinephrine (μg/mL)	0.92	1.01	0.54	0.53	0.74	0.87
	0.87	0.89	0.44	0.41	0.55	0.77
	0.75	0.93	0.36	0.36	1.03	0.62
	0.97	1.15	0.66	0.22	0.92	0.54
	1.03	0.78	0.75	0.68	0.67	0.98
	0.908	0.952	0.55	0.44	0.782	0.756
	0.106395	0.138275	0.15843	0.174213	0.192795	0.179248
	2.23607	2.23607	2.23607	2.23607	2.23607	2.23607
	0.0475815	0.0618385	0.070852	0.0779102	0.0862206	0.0801623
		0.304519	9.98821e-05	0.00149711	0.0461258	0.0349353
Nor- epinephrine (μg/mL)	0.87	0.78	0.25	0.36	0.88	0.59
	0.82	0.98	0.36	0.78	0.79	0.67
	0.68	0.58	0.48	0.52	0.48	0.84
	0.84	0.97	0.44	0.41	0.79	0.57
	0.83	0.68	0.25	0.39	0.78	0.51
	0.808	0.798	0.356	0.492	0.744	0.636
	0.0739594	0.176409	0.105972	0.171959	0.153069	0.127593
	2.23607	2.23607	2.23607	2.23607	2.23607	2.23607
	0.0330757	0.0788923	0.047392	0.0769025	0.0684544	0.0570614
		0.44194	0.00185979	0.0128721	0.225687	0.00121421
Acetylcholinesterase (mmol/min/ml)	612.26	630.25	340.58	285.25	445.56	478.35
	532.36	615.25	456.52	245.36	414.25	454.26
	633.25	623.25	432.39	258.66	523.67	506.25
	640.25	552.36	312.25	279.59	526.36	439.25
	542.15	617.68	369.25	354.28	457.36	457.26
	592.054	607.758	382.198	284.628	473.44	467.074
	51.1909	31.5016	60.9004	42.1114	49.6561	25.9644
	2.23607	2.23607	2.23607	2.23607	2.23607	2.23607
	22.8933	14.0879	27.2355	18.8328	22.2069	11.6116
		0.320683	0.00411948	0.000391294	0.00692974	0.0133523
